# Supplementary material for: Identification of heat-tolerant mungbean genotypes through morpho-physiological evaluation and key gene expression analysis
Source: Front Genet. 2024 Oct 10;15:1482956. doi: 10.3389/fgene.2024.1482956 (PMC11499165; doi:10.3389/fgene.2024.1482956)
Supplement: Supplementary file 1 [file Table1.XLSX]

## Sheet: Rainy Season 2021
Date	Max.Temp (oC)	Min.Temp.(oC)	Rainfall (mm)	RH-I(%)	RH-II (%)
2021-07-25	35.5	28	3.4	88	63
2021-07-26	36.4	28.2	10.2	87	81
2021-07-27	33	26	82.6	98	94
2021-07-28	30	25.5	32.8	95	95
2021-07-29	28	25	26	93	83
2021-07-30	32	25.8	0.8	93	91
2021-07-31	32	25	17.4	80	79
2021-08-01	33	23.6	36.2	98	84
2021-08-02	31.6	26.5	4	95	98
2021-08-03	32.1	26.6	3.9	97	68
2021-08-04	33.8	26.3	4.1	80	66
2021-08-05	33.8	26.6	0	92	70
2021-08-06	34.2	26.6	5	95	71
2021-08-07	36	27	0	91	84
2021-08-08	33	26.8	7.2	89	98
2021-08-09	33	25	67.4	95	79
2021-08-10	32.8	25.5	0	85	62
2021-08-11	35	27	0	85	55
2021-08-12	35	26.8	0	85	54
2021-08-13	36	27.5	0	81	75
2021-08-14	36	28.4	0	87	60
2021-08-15	36.4	27.5	0	85	68
2021-08-16	36.2	28	0	83	48
2021-08-17	37	28.2	0	84	55
2021-08-18	37	27.2	0	80	56
2021-08-19	37	27.5	0	85	66
2021-08-20	37	27.5	0	71	63
2021-08-21	31.6	24.2	112.8	98	80
2021-08-22	31.4	25.4	13.6	90	63
2021-08-23	33	26	1.6	92	66
2021-08-24	35	28.1	0	92	71
2021-08-25	35	28	0	74	65
2021-08-26	36.2	27	0	95	56
2021-08-27	35.4	26	0	87	68
2021-08-28	36	27	0	85	73
2021-08-29	36	26.2	0	89	70
2021-08-30	34.2	25.4	0	92	78
2021-08-31	33.5	26	0	90	98
2021-09-01	28.5	23.5	104.2	96	93
2021-09-02	26.5	22.8	173	98	83
2021-09-03	31.6	24	15.8	95	77
2021-09-04	33.5	25	1	93	97
2021-09-05	32.2	25	0	92	85
2021-09-06	32.6	26	5.4	95	70
2021-09-07	35	26.6	11	89	77
2021-09-08	33	24.6	24.4	90	77
2021-09-09	32.5	26.4	0	92	79
2021-09-10	32.5	24.6	0	92	79
2021-09-11	32	23.2	92.8	96	95
2021-09-12	26.5	23.2	74	92	85
2021-09-13	32.3	26	0.8	95	78
2021-09-14	33.2	24.2	3.2	90	77
2021-09-15	33.2	24.9	0	86	67
2021-09-16	36	25.2	0	89	79
2021-09-17	29.2	23.2	17.8	84	75
2021-09-18	30.7	24.4	0	84	72
2021-09-19	32.8	25.8	0	85	77
2021-09-20	33.6	24.9	0	86	68
2021-09-21	34.6	26	0	85	75
2021-09-22	34.4	25	5.2	98	67
2021-09-23	31	23.8	0	92	85
2021-09-24	32.8	23.9	0	92	85
2021-09-26	33	24.8	0	92	76
2021-09-27	33.4	25	0	90	64
2021-09-28	34	26	0	85	70
2021-09-29	34.5	26	0	85	66
2021-09-30	34.2	25.4	0	83	68
2021-10-01	34	24.6	0	94	95
2021-10-02	34	25	32.2	90	65
2021-10-03	34.2	25	0	90	54
2021-10-04	35	24.6	0	90	59
2021-10-05	35	25	0	89	65
2021-10-06	35.2	25	3.8	92	61
2021-10-07	34	23.2	0	89	63
2021-10-08	33.5	22	0	87	56
2021-10-09	34.6	20.9	0	88	57
2021-10-10	35.6	21.2	0	86	60
2021-10-11	35.4	20.6	0	93	42
2021-10-12	36.3	21	0	87	37
2021-10-13	35.9	20.6	0	83	43
2021-10-14	33.4	17.5	0	94	42
2021-10-15	33.1	17	0	80	44

## Sheet: Summer Season 2022
Date	Max.Temp (oC)	Min.Temp.(oC)	Rainfall (mm)	RH-I(%)	RH-II (%)
2022-04-01	39	20	0	67	11
2022-04-02	37	15.4	0	66	15
2022-04-03	39	19.5	0	72	11
2022-04-04	40	15.6	0	68	9
2022-04-05	39	16.4	0	70	9
2022-04-06	39	16	0	72	11
2022-04-07	39.8	17.5	0	75	10
2022-04-08	40	17.5	0	60	9
2022-04-09	41.2	17.8	0	61	8
2022-04-10	41.5	19.5	0	61	10
2022-04-11	42	19	0	60	11
2022-04-12	42	20	0	59	19
2022-04-13	39	18.6	0	61	17
2022-04-14	39.6	24.4	0	71	15
2022-04-15	40	21.2	0	80	17
2022-04-16	38.6	20.2	0	65	18
2022-04-17	40	19.5	0	61	17
2022-04-18	41	20.5	0	82	16
2022-04-19	41	21.2	0	70	10
2022-04-20	42.4	23.6	0	70	11
2022-04-21	41.2	23.5	0	71	25
2022-04-22	35.4	20.4	0	61	23
2022-04-23	38	18.2	0.0	63	15
2022-04-24	39.2	20.2	0	62	15
2022-04-25	40	23.2	0	48	18
2022-04-26	40.8	21.2	0	51	27
2022-04-27	40.6	20.6	0	61	18
2022-04-28	41.4	21.6	0	61	20
2022-04-29	43	22.2	0	54	19
2022-04-30	44	22.2	0	67	17
2022-05-01	44	24	0	65	30
2022-05-02	39.8	26.6	0	71	40
2022-05-03	37.6	28	0	74	47
2022-05-04	38.6	27.2	0	71	67
2022-05-05	39.4	20.5	14.8	72	41
2022-05-06	36	22.6	0	60	39
2022-05-07	37	22	0	70	25
2022-05-08	39	22.4	0	61	30
2022-05-09	40	26.4	0	78	34
2022-05-10	39	27.4	0	81	37
2022-05-11	38	27	0	64	43
2022-05-12	40.8	28.5	0	67	29
2022-05-13	42.6	27.8	0	76	39
2022-05-14	42.9	24.6	0	55	34
2022-05-15	45	23.2	0	59	12
2022-05-16	46.5	30	0	63	16
2022-05-17	42.2	26.2	0	77	22
2022-05-18	41.4	28.8	0	77	37
2022-05-19	41	24.5	0	70	23
2022-05-20	44	26.6	0	78	24
2022-05-21	45.2	27.2	1.2	79	26
2022-05-22	42.2	22.5	0	75	32
2022-05-23	39	16.2	32.4	90	54
2022-05-24	30	18.8	20.4	86	59
2022-05-25	31	22.2	0	77	47
2022-05-26	33.4	21.6	0	92	41
2022-05-27	36.2	24	0	70	35
2022-05-28	39.2	25.6	0	76	35
2022-05-29	40	26.6	0	85	34
2022-05-30	40	27	0	81	41
2022-05-31	40	23.2	6	83	46
2022-06-01	39	23.2	0	82	16
2022-06-02	42.2	25.4	0	53	26
2022-06-03	40	24.2	0	76	26
2022-06-04	43.7	22.9	0	53	32
2022-06-05	44	24.9	0	45	33
2022-06-06	44	25.4	0	51	37
2022-06-07	43.6	25.4	0	42	32
2022-06-08	44.2	27.3	0	40	34
2022-06-09	44	28.2	0	40	37
2022-06-10	43.5	28.4	0	41	29
2022-06-11	44	29.8	0	39	31
2022-06-12	44.5	23	0	44	29
2022-06-13	44.2	30.4	0	47	29
2022-06-14	44.2	30.5	0	55	39
2022-06-15	39.4	28.6	0	67	28
2022-06-16	42.8	25.6	0	60	37
2022-06-17	40	23	3.4	88	89
2022-06-18	36.4	23.6	19.4	82	64
2022-06-19	32	24	0	89	59
2022-06-20	31	23	0	77	52
